# Supplementary material for: MicroRNA Expression Profile in Acute Ischemic Stroke
Source: Int J Mol Sci. 2025 Jan 17;26(2):747. doi: 10.3390/ijms26020747 (PMC11765720; doi:10.3390/ijms26020747)
Supplement: Supplementary file 1 [file ijms-26-00747-s001.zip]

Archive with 1 entries (1 files):
- ijms-3382111-supplementary.pdf
